# Supplementary material for: End-of-shift surgical handover: mixed-methods, multicentre evaluation and recommendations for improvement
Source: BJS Open. 2024 Apr 3;8(2):zrae023. doi: 10.1093/bjsopen/zrae023 (PMC10989866; doi:10.1093/bjsopen/zrae023)
Supplement: zrae023_Supplementary_Data [file zrae023_supplementary_data.zip]

Archive with 2 entries (2 files):
- GRAMMS checklist.docx
- Supplemental material.docx
